# Supplementary material for: The evaluation of the effect of estrogen administration on cutaneous wound healing in Staphylococcus aureus-infected diabetic and nondiabetic mice
Source: PLoS One. 2025 Dec 30;20(12):e0339341. doi: 10.1371/journal.pone.0339341 (PMC12962825; doi:10.1371/journal.pone.0339341)
Supplement: S1 File — (ZIP) [file pone.0339341.s006.zip]

Archive with 27 entries (26 files):
- data set/
- data set/fig 1_dbdb and db+- SA infection.csv
- data set/fig 1_dbdb and db+- SA infection.png
- data set/fig 2B_wound area SA infection.csv
- data set/fig 2B_wound area SA infection.png
- data set/fig 3A_re-epithelialization SA infection.csv
- data set/fig 3A_re-epithelialization SA infection.png
- data set/fig 3C_collagen SA infection.csv
- data set/fig 3C_collagen SA infection.png
- data set/fig 4A_neutrophils SA infection.csv
- data set/fig 4A_neutrophils SA infection.png
- data set/fig 4C_mac-3 SA infection.csv
- data set/fig 4C_mac-3 SA infection.png
- data set/fig 5A_CD31 SA infection.csv
- data set/fig 5A_CD31 SA infection.png
- data set/fig 5C_LYVE-1 SA infection.csv
- data set/fig 5C_LYVE-1 SA infection.png
- data set/S1 fig_BS non infection.csv
- data set/S1 fig_BS non infection.png
- data set/S2 fig_WT mice SA infection.csv
- data set/S2 fig_WT mice SA infection.png
- data set/S3 fig_body weights.csv
- data set/S3 fig_body weights.png
- data set/S5-1 fig_relative tnf a expression SA infection.csv
- data set/S5-1 fig_relative tnf a expression SA infection.png
- data set/S5-2 fig_relative il6 expression SA infection.png
- data set/S5-2 fig_relative tnf a expression SA infection.csv
