# Supplementary material for: The evaluation of the effect of estrogen administration on cutaneous wound healing in Staphylococcus aureus-infected diabetic and nondiabetic mice
Source: PLoS One. 2025 Dec 30;20(12):e0339341. doi: 10.1371/journal.pone.0339341 (PMC12962825; doi:10.1371/journal.pone.0339341)
Supplement: S1 File — (ZIP) [file pone.0339341.s006.zip › data set/fig 1_dbdb and db+- SA infection.csv]

	SA db/+	SA db/+	SA db/+	SA db/+	SA db/+	SA db/+	SA db/+	SA db/+	SA db/+	SA db/+	SA db/+ estrogen	SA db/+ estrogen	SA db/+ estrogen	SA db/+ estrogen	SA db/+ estrogen	SA db/+ estrogen	SA db/+ estrogen	SA db/+ estrogen	SA db/+ estrogen	SA db/+ estrogen	SA dbdb	SA dbdb	SA dbdb	SA dbdb	SA dbdb	SA dbdb	SA dbdb	SA dbdb	SA dbdb	SA dbdb	SA dbdb estrogen	SA dbdb estrogen	SA dbdb estrogen	SA dbdb estrogen	SA dbdb estrogen	SA dbdb estrogen	SA dbdb estrogen	SA dbdb estrogen	SA dbdb estrogen	SA dbdb estrogen
day 3	22400	3.47E+07	236000	42000	220000	2.54E+07	3.10E+07	88000	1170000	3400000	1.86E+07	208000	1240000	55200	121000	3.49E+07	204000	15600	1010000	70000	1520000	82000	84800	276000	4520000	1960000	2.66E+07	2760000	3600000	2040000	1.13E+07	3.26E+07	1480000	492000	440000	42400	7920000	800000	384000	732000
day 7	4280000	1.84E+08	1.08E+08	1.44E+07	393000	3400000	1.88E+08	2.56E+08	1.08E+07	2.80E+08	1.18E+08	6.04E+07	28800	9.20E+07	1.02E+08	5.48E+07	4.52E+07	3.24E+08	3.80E+07	2.00E+08	4.48E+08	8840000	4440000	1240000	1.00E+08	6360000	2.16E+08	7.12E+07	9.60E+07	9440000	2.20E+08	1.80E+08	1400000	104000	3.76E+08	123000	9.68E+08	2.24E+07	2200000	5040000
day 14	28000	28000	1920	920	4840	600	6800000	1.64E+07	756000	44000	2200	3240	280	840	2520	13900	4520	48000	156000	40000	1.73E+08	104000	3.87E+08	164000	1.08E+09	1.06E+08	4.16E+07	260000	6.80E+08	1.32E+07	4.80E+08	1.00E+09	2.64E+08	1.08E+09	1.89E+08	196000	3.60E+08	6800000	948000	180000
