# Supplementary material for: The evaluation of the effect of estrogen administration on cutaneous wound healing in Staphylococcus aureus-infected diabetic and nondiabetic mice
Source: PLoS One. 2025 Dec 30;20(12):e0339341. doi: 10.1371/journal.pone.0339341 (PMC12962825; doi:10.1371/journal.pone.0339341)
Supplement: S1 File — (ZIP) [file pone.0339341.s006.zip › data set/fig 2B_wound area SA infection.csv]

	SA db/+	SA db/+	SA db/+	SA db/+	SA db/+	SA db/+	SA db/+	SA db/+	SA db/+	SA db/+	SA db/+ estrogen	SA db/+ estrogen	SA db/+ estrogen	SA db/+ estrogen	SA db/+ estrogen	SA db/+ estrogen	SA db/+ estrogen	SA db/+ estrogen	SA db/+ estrogen	SA db/+ estrogen	SA dbdb	SA dbdb	SA dbdb	SA dbdb	SA dbdb	SA dbdb	SA dbdb	SA dbdb	SA dbdb	SA dbdb	SA dbdb estrogen	SA dbdb estrogen	SA dbdb estrogen	SA dbdb estrogen	SA dbdb estrogen	SA dbdb estrogen	SA dbdb estrogen	SA dbdb estrogen	SA dbdb estrogen	SA dbdb estrogen
day 0	1	1	1	1	1	1	1	1	1	1	1	1	1	1	1	1	1	1	1	1	1	1	1	1	1	1	1	1	1	1	1	1	1	1	1	1	1	1	1	1
day 3	0.424357035	0.571446937	0.521653418	0.44328032	0.58994528	0.706201835	0.514335235	0.493269145	0.402724334	0.575883733	0.503162993	0.424754567	0.883388339	0.457686212	0.319873576	0.513109596	0.845174186	0.425767309	0.570320856	0.315136625	0.657034926	1.005478088	0.729935003	0.858229301	0.768606911	0.847772688	0.902881892	0.974972233	0.735315863	0.606590651	0.791093197	1.098109262	0.6892176	0.887300191	1.016349194	1.010196878	0.783213467	1.048859935	0.777977413	1.277937817
day 7	0.350914592	0.253455036	0.324133545	0.47772669	0.35499316	0.315816514	0.628800462	0.65391816	0.601123596	0.395655136	0.200800633	0.156621515	0.388155482	0.185293185	0.186311373	0.318038804	0.500399772	0.317773019	0.304010695	0.245445829	0.375372788	1.078116107	0.486379902	0.502798106	0.48044268	1.168625108	0.558803931	0.937430581	0.358744763	0.501223808	1.468541093	1.434172693	0.45352155	0.500146649	0.649186396	0.950505922	0.464079665	1.027109383	0.49563655	0.680143042
day 10	0.111195159	0.054059266	0.098887122	0.102208487	0.734336525	0.196183486	0.035675598	0.044486048	0.10197014	0.074937552	0.098497578	0.077503003	0.073524019	0.245134707	0.111220097	0.13181699	0.052541405	0.057173448	0.065574866	0.048717641	0.198488965	0.886311895	0.272913167	0.541828096	0.1933767	1.844453296	0.284940863	0.620881155	0.274952764	0.829323622	1.316948486	0.990067091	0.30132152	0.54494794	0.391995064	0.759432112	0.370663084	1.154040139	0.243583162	0.516439853
day 12	0.08416999	0.06068008	0.037329094	0.059395493	0.416005472	0.079266055	0	0	0.017315684	0.137991068	0.047296629	0.054098836	0.05436377	0.038098257	0.067080813	0.054404824	0.077612793	0.075017844	0.068449198	0.052612656	0.112929949	0.572424587	0.227196378	0.493542833	0.251077131	2.058089358	0.180826254	0.589633469	0.283907007	0.732374187	1.479944947	0.940663937	0.271362066	0.649508726	0.255263361	0.796454624	0.214178456	1.188820006	0.353696099	0.522697924
day 14	0.035964792	0.056309057	0.033958665	0.07688249	0.327359781	0.103853211	0.056329891	0.030667736	0.038710174	0.067746575	0.043886528	0.051944824	0.069673634	0.028019017	0.044684213	0.044244887	0.0821245	0.049892934	0.104010695	0.040807766	0.028762675	0.344479226	0.097933251	0.312605826	0.07425868	1.281086105	0.149425287	0.167789708	0.163722994	0.503134141	0.962937475	0.278469983	0.296290734	0.470523537	0.232976016	0.249274453	0.159092705	0.552169801	0.143651608	0.39207311
