# Supplementary material for: The evaluation of the effect of estrogen administration on cutaneous wound healing in Staphylococcus aureus-infected diabetic and nondiabetic mice
Source: PLoS One. 2025 Dec 30;20(12):e0339341. doi: 10.1371/journal.pone.0339341 (PMC12962825; doi:10.1371/journal.pone.0339341)
Supplement: S1 File — (ZIP) [file pone.0339341.s006.zip › data set/fig 3A_re-epithelialization SA infection.csv]

	SA db/+	SA db/+	SA db/+	SA db/+	SA db/+	SA db/+	SA db/+	SA db/+	SA db/+ estrogen	SA db/+ estrogen	SA db/+ estrogen	SA db/+ estrogen	SA db/+ estrogen	SA db/+ estrogen	SA db/+ estrogen	SA db/+ estrogen	SA dbdb	SA dbdb	SA dbdb	SA dbdb	SA dbdb	SA dbdb	SA dbdb	SA dbdb	SA dbdb	SA dbdb estrogen	SA dbdb estrogen	SA dbdb estrogen	SA dbdb estrogen	SA dbdb estrogen	SA dbdb estrogen	SA dbdb estrogen	SA dbdb estrogen	SA dbdb estrogen
day 7	52.00484795	100	19.68586713	100	28.03607039	100	0	10.36561139	65.98162922	34.54423961	30.69739509	14.49730585	100	42.64036747	46.22831001	36.45325562	14.47059378	13.31865295	29.37227774	3.464283403	33.37608788	9.985503681	22.57734163	3.610417918	33.40275998	19.34844307	24.12870992	37.74788453	22.59822938	49.90809634	27.01194572	15.73261021	19.79015801	25.48380743
day 14	100	100	100	19.82548251	34.6130086	100	100	100	100	100	100	100	100	100	100		18.66782538	46.04685004	100	0	4.61257715	100	100			12.48056256	21.46789634	100	27.12260354	16.07798381	100	0	100	100
