# Supplementary material for: The evaluation of the effect of estrogen administration on cutaneous wound healing in Staphylococcus aureus-infected diabetic and nondiabetic mice
Source: PLoS One. 2025 Dec 30;20(12):e0339341. doi: 10.1371/journal.pone.0339341 (PMC12962825; doi:10.1371/journal.pone.0339341)
Supplement: S1 File — (ZIP) [file pone.0339341.s006.zip › data set/fig 3C_collagen SA infection.csv]

	SA db/+	SA db/+	SA db/+	SA db/+	SA db/+	SA db/+	SA db/+	SA db/+	SA db/+	SA db/+ estrogen	SA db/+ estrogen	SA db/+ estrogen	SA db/+ estrogen	SA db/+ estrogen	SA db/+ estrogen	SA db/+ estrogen	SA db/+ estrogen	SA db/+ estrogen	SA dbdb	SA dbdb	SA dbdb	SA dbdb	SA dbdb	SA dbdb	SA dbdb	SA dbdb	SA dbdb estrogen	SA dbdb estrogen	SA dbdb estrogen	SA dbdb estrogen	SA dbdb estrogen	SA dbdb estrogen	SA dbdb estrogen	SA dbdb estrogen
day 7	24.50956341	6.396022223	18.55687822	22.22038961	34.43151898	26.31664011	44.19733738	30.59337082	35.06412158	56.15813373	10.5319986	38.50660399	25.81647786	29.11235419	28.79750335	55.71352931	30.4481612	48.14756906	5.959607237	24.43863551	8.485475594	4.132251134	8.760427439	9.127600902	12.41634667	5.654784776	32.30822391	23.61862849	5.627302078	13.69232975	47.00790791	13.84188069	14.04659341	17.87784422
day 14	65.66539047	66.28451716	60.46929343	21.02026761	27.74881498	56.70278849	34.63000423			42.93229619	54.34786867	65.36180602	65.65692304	39.20648246	43.79953153	56.85804175			28.70530111	23.49701653	30.94601354	30.93583334	35.57147677	31.73157209			27.19929555	21.20706096	8.573564037	19.30743346	36.98585528	32.574682	38.13422236	43.43922583
