# Supplementary material for: The evaluation of the effect of estrogen administration on cutaneous wound healing in Staphylococcus aureus-infected diabetic and nondiabetic mice
Source: PLoS One. 2025 Dec 30;20(12):e0339341. doi: 10.1371/journal.pone.0339341 (PMC12962825; doi:10.1371/journal.pone.0339341)
Supplement: S1 File — (ZIP) [file pone.0339341.s006.zip › data set/fig 4A_neutrophils SA infection.csv]

	SA db/+	SA db/+	SA db/+	SA db/+	SA db/+	SA db/+	SA db/+	SA db/+	SA db/+ estrogen	SA db/+ estrogen	SA db/+ estrogen	SA db/+ estrogen	SA db/+ estrogen	SA db/+ estrogen	SA db/+ estrogen	SA db/+ estrogen	SA db/+ estrogen	SA dbdb	SA dbdb	SA dbdb	SA dbdb	SA dbdb	SA dbdb	SA dbdb	SA dbdb	SA dbdb estrogen	SA dbdb estrogen	SA dbdb estrogen	SA dbdb estrogen	SA dbdb estrogen	SA dbdb estrogen	SA dbdb estrogen	SA dbdb estrogen	SA dbdb estrogen
day 7	888.0319262	598.7872417	608.936178	781.4680951	527.7446876	588.6383054	705.3510728	461.7766016	258.7978756	532.8191557	766.2446906	619.0851143	614.0106461	649.5319232	735.7978817	644.457455	426.2553246	938.7766077	938.7766077	745.946818	1004.744694	933.7021396	888.0319262	822.0638403	1202.648952	1075.787248	730.7234136	816.9893721	679.9787321	913.404267	116.7127674	1025.042566	679.9787321	877.8829899
day 14	101.489363	0	20.2978726	431.3297927	208.0531941	5.07446815	5.07446815		5.07446815	50.7446815	10.1489363	218.2021304	370.4361749	5.07446815	279.0957482			10.1489363	284.1702164	979.3723529	532.8191557	1141.755334	91.3404267	461.7766016	1283.840442	827.1383084	679.9787321	208.0531941	624.1595824	730.7234136	811.914904	147.1595763
