# Supplementary material for: The evaluation of the effect of estrogen administration on cutaneous wound healing in Staphylococcus aureus-infected diabetic and nondiabetic mice
Source: PLoS One. 2025 Dec 30;20(12):e0339341. doi: 10.1371/journal.pone.0339341 (PMC12962825; doi:10.1371/journal.pone.0339341)
Supplement: S1 File — (ZIP) [file pone.0339341.s006.zip › data set/fig 4C_mac-3 SA infection.csv]

	SA db/+	SA db/+	SA db/+	SA db/+	SA db/+	SA db/+	SA db/+	SA db/+	SA db/+ estrogen	SA db/+ estrogen	SA db/+ estrogen	SA db/+ estrogen	SA db/+ estrogen	SA db/+ estrogen	SA db/+ estrogen	SA db/+ estrogen	SA db/+ estrogen	SA dbdb	SA dbdb	SA dbdb	SA dbdb	SA dbdb	SA dbdb	SA dbdb	SA dbdb estrogen	SA dbdb estrogen	SA dbdb estrogen	SA dbdb estrogen	SA dbdb estrogen	SA dbdb estrogen	SA dbdb estrogen	SA dbdb estrogen
day 7	477.0000061	395.8085157	482.0744742	624.1595824	471.9255379	431.3297927	568.3404328	603.8617098	405.957452	390.7340475	375.5106431	451.6276653	431.3297927	537.8936239	426.2553246	558.1914965	548.0425602	877.8829899	862.6595855	568.3404328	674.9042639	461.7766016	461.7766016	837.2872447	329.8404297	822.0638403	649.5319232	477.0000061	888.0319262	568.3404328	517.5957513	390.7340475
day 14	339.989366	426.2553246	497.2978787	416.1063883	558.1914965	187.7553215	502.3723468		60.8936178	50.7446815	324.7659616	279.0957482	253.7234075	106.5638311	157.3085126			126.8617037	208.0531941	669.8297958	482.0744742	588.6383054		370.4361749	512.5212831	487.1489424	284.1702164	608.936178	421.1808564	456.7021335
