# Supplementary material for: The evaluation of the effect of estrogen administration on cutaneous wound healing in Staphylococcus aureus-infected diabetic and nondiabetic mice
Source: PLoS One. 2025 Dec 30;20(12):e0339341. doi: 10.1371/journal.pone.0339341 (PMC12962825; doi:10.1371/journal.pone.0339341)
Supplement: S1 File — (ZIP) [file pone.0339341.s006.zip › data set/fig 5A_CD31 SA infection.csv]

	SA db/+	SA db/+	SA db/+	SA db/+	SA db/+	SA db/+	SA db/+	SA db/+	SA db/+	SA db/+ estrogen	SA db/+ estrogen	SA db/+ estrogen	SA db/+ estrogen	SA db/+ estrogen	SA db/+ estrogen	SA db/+ estrogen	SA db/+ estrogen	SA db/+ estrogen	SA dbdb	SA dbdb	SA dbdb	SA dbdb	SA dbdb	SA dbdb	SA dbdb	SA dbdb	SA dbdb	SA dbdb estrogen	SA dbdb estrogen	SA dbdb estrogen	SA dbdb estrogen	SA dbdb estrogen	SA dbdb estrogen	SA dbdb estrogen	SA dbdb estrogen
day 7	97.25411968	102.4410061	93.36395489	66.13280138	150.4197051	127.0787164	55.75902861	89.4737901	114.1115004	185.4311882	160.7934779	44.08853425	67.42952298	145.2328187	58.35247181	107.6278924	134.859046	165.9803642	5.186886383	10.37377277	47.97869904	5.186886383	10.37377277	23.34098872	46.68197744	11.67049436	22.04426713	16.85738074	137.4524891	41.49509106	60.945915	24.63771032	25.93443191	0	75.20985255
day 14	123.1885516	82.99018212	88.17706851	75.20985255	85.58362532	89.4737901	84.28690372			63.53935819	128.375438	54.46230702	77.80329574	68.72624457	80.39673893	32.41803989			72.61640936	59.6491934	132.2656028	82.99018212	130.9688812	145.2328187	55.75902861			97.25411968	105.0344493	57.05575021	49.27542064	102.4410061	45.38525585	70.02296617	93.36395489
