# Supplementary material for: The evaluation of the effect of estrogen administration on cutaneous wound healing in Staphylococcus aureus-infected diabetic and nondiabetic mice
Source: PLoS One. 2025 Dec 30;20(12):e0339341. doi: 10.1371/journal.pone.0339341 (PMC12962825; doi:10.1371/journal.pone.0339341)
Supplement: S1 File — (ZIP) [file pone.0339341.s006.zip › data set/fig 5C_LYVE-1 SA infection.csv]

	SA db/+	SA db/+	SA db/+	SA db/+	SA db/+	SA db/+	SA db/+	SA db/+	SA db/+ estrogen	SA db/+ estrogen	SA db/+ estrogen	SA db/+ estrogen	SA db/+ estrogen	SA db/+ estrogen	SA db/+ estrogen	SA db/+ estrogen	SA db/+ estrogen	SA dbdb	SA dbdb	SA dbdb	SA dbdb	SA dbdb	SA dbdb	SA dbdb	SA dbdb	SA dbdb	SA dbdb estrogen	SA dbdb estrogen	SA dbdb estrogen	SA dbdb estrogen	SA dbdb estrogen	SA dbdb estrogen	SA dbdb estrogen	SA dbdb estrogen
day 7	0	0	3.890165	3.890165	3.890165	1.296722	1.296722	6.483608	3.890165	0	19.45082	0	1.296722	19.45082	0	2.593443	11.67049	0	0	0	0	0	0	0	0	0	0	0	0	5.835247	0	0	0	3.890165
day 14	62.24264	15.56066	29.17624	15.56066	28.52788				79.10002	62.24264	47.9787	15.56066	59.64919	54.46231	9.725412			0	11.67049	0	11.67049	0	9.077051				2.593443	2.593443	2.593443	3.890165	21.39591
