# Supplementary material for: The evaluation of the effect of estrogen administration on cutaneous wound healing in Staphylococcus aureus-infected diabetic and nondiabetic mice
Source: PLoS One. 2025 Dec 30;20(12):e0339341. doi: 10.1371/journal.pone.0339341 (PMC12962825; doi:10.1371/journal.pone.0339341)
Supplement: S1 File — (ZIP) [file pone.0339341.s006.zip › data set/S1 fig_BS non infection.csv]

	db/db	db/db	db/db	db/db	db/db	db/db	db/+	db/+	db/+	db/+	db/+	db/+
before fasting	601	594	601	601	601	601	154	173	245	184	157	153
2h	534	437	601	601	537	601	195	166	188	190	143	196
4h	423	333	589	601	502	470	185	181	194	190	140	171
6h	409	258	335	601	512	537	160	165	170	174	129	170
