# Supplementary material for: The evaluation of the effect of estrogen administration on cutaneous wound healing in Staphylococcus aureus-infected diabetic and nondiabetic mice
Source: PLoS One. 2025 Dec 30;20(12):e0339341. doi: 10.1371/journal.pone.0339341 (PMC12962825; doi:10.1371/journal.pone.0339341)
Supplement: S1 File — (ZIP) [file pone.0339341.s006.zip › data set/S2 fig_WT mice SA infection.csv]

	WT SA infection	WT SA infection	WT SA infection	WT SA infection	WT SA infection	WT SA infection
day 1 (24 h)	2400000	280000	3300000	150000	540000	390000
day 2 (42 h)	1.1e+007	6500000	4000000	2000000	1400000	1.2e+007
day 3 (72 h)	3300000	1.2e+007	1100000	2.3e+007	1600000	1.1e+007
day 3 (non-treatment)	0	13000	4000	4200
