# Supplementary material for: The evaluation of the effect of estrogen administration on cutaneous wound healing in Staphylococcus aureus-infected diabetic and nondiabetic mice
Source: PLoS One. 2025 Dec 30;20(12):e0339341. doi: 10.1371/journal.pone.0339341 (PMC12962825; doi:10.1371/journal.pone.0339341)
Supplement: S1 File — (ZIP) [file pone.0339341.s006.zip › data set/S3 fig_body weights.csv]

	SA db/+	SA db/+	SA db/+	SA db/+	SA db/+	SA db/+ estrogen	SA db/+ estrogen	SA db/+ estrogen	SA db/+ estrogen	SA db/+ estrogen	SA dbdb	SA dbdb	SA dbdb	SA dbdb	SA dbdb	SA dbdb estrogen	SA dbdb estrogen	SA dbdb estrogen	SA dbdb estrogen	SA dbdb estrogen
day0	23.2	21.5	21.5	22.3	22	21.8	20.5	22.3	22.2	23.2	38.1	41.2	36.3	38.1	39.3	37.7	36.3	38.7	36.9	37
day1	21.5	20	20	21	21	19.5	20	20.5	21	21	37	39.5	35	36.5	37.5	36	34.5	36.5	35.5	36
day2	21.5	19.5	19.5	20.5	20	20	20	20.5	20.5	20.5	37.5	39.5	35.5	36.5	38	36	35.5	37.5	36	36.5
day 3	22	19.6	20.4	21.2	18.9	20.7	20.2	21.5	21.3	20.9	38.1	40.1	35	36.1	38.5	36.7	36	37.7	35.7	36.3
day 5	21.4	18.7	19.6	19.8	19.5	20.4	20.8	21.2	20.5	20.8	38	40.2	34.6	36.3	39	36.9	36.2	38.2	35.9	37.1
day 7	22.5	19.8	20.2	21.4	20.3	21.4	21.8	21.5	21.9	22.7	38.6	40.2	34.8	35.7	38.7	37.5	36.4	38.7	37	37
day 9	22.2	19.8	20.6	21.8	20.8	21	22.5	22.3	21.8	23.3	38.2	40.1	34.7	35	38.8	36.7	35.9	38.6	36	37.2
day 10	22.2	19.6	20	20.7	20.6	20.9	21.4	21.1	21.7	22.4	37.5	39.4	33.5	33.8	37.7	36.3	35.7	37.8	35.9	36.3
day 12	22.8	19.8	20.6	21.6	21.4	21.2	20.9	21	22.2	22.4	36.6	38.5	32.8	32.7	36.9	36.7	35.1	38	35.4	36.1
day 14	22.7	19.8	20.7	21.8	21.8	22.6	22.4	21.5		25.5	36.4	38.4	33	32.2	36.8	35.9	37.4	41.4	37.7	38.4
