# Supplementary material for: The evaluation of the effect of estrogen administration on cutaneous wound healing in Staphylococcus aureus-infected diabetic and nondiabetic mice
Source: PLoS One. 2025 Dec 30;20(12):e0339341. doi: 10.1371/journal.pone.0339341 (PMC12962825; doi:10.1371/journal.pone.0339341)
Supplement: S1 File — (ZIP) [file pone.0339341.s006.zip › data set/S5-2 fig_relative tnf a expression SA infection.csv]

	SA db/- vehicle	SA db/- vehicle	SA db/- vehicle	SA db/- vehicle	SA db/- vehicle	SA db/- vehicle	SA db/- vehicle	SA db/- vehicle	SA db/- vehicle	SA db/- vehicle	SA db/- EB	SA db/- EB	SA db/- EB	SA db/- EB	SA db/- EB	SA db/- EB	SA db/- EB	SA db/- EB	SA db/- EB	SA db/- EB	SA dbdb vehicle	SA dbdb vehicle	SA dbdb vehicle	SA dbdb vehicle	SA dbdb vehicle	SA dbdb vehicle	SA dbdb vehicle	SA dbdb vehicle	SA dbdb vehicle	SA dbdb vehicle	SA dbdb EB	SA dbdb EB	SA dbdb EB	SA dbdb EB	SA dbdb EB	SA dbdb EB	SA dbdb EB	SA dbdb EB	SA dbdb EB	SA dbdb EB
day 7	1	1	1	1	1	1	1	1			10.09312603	0.439304223	0.542050847	1.276012074	0.280158814	0.217081466	0.453617785				3.626396386	23.53533272	1.340741354	12.57641023	2.740880871	1.698260527	5.306780143	2.060648864			2.421952735	2.496581909	0.41494232	1.656106249	0.556929269	17.5378625	3.100744679	14.97256142
day 14	0.072534434	0.151348006	0.392565336	0.245196213	0.116881156	0.120519066	0.093390356	0.472572217	0.185599215	0.446946703	0.092230288	0.014408242	0.092788032	0.131605952	0.08305962	0.058864903	0.194336514	0.043501454	0.051233702	0.302040166	0.107099125	1.292416595	0.448284242	0.314248016	0.606070653	3.268998149	1.312931096	7.383639588	4.570067454	8.130332741	2.289700718	0.354746178	0.507836169	0.4851579	0.226130943	2.109637765	3.445013787	3.532145117	3.510919359	1.422351284
