# Supplementary material for: The evaluation of the effect of estrogen administration on cutaneous wound healing in Staphylococcus aureus-infected diabetic and nondiabetic mice
Source: PLoS One. 2025 Dec 30;20(12):e0339341. doi: 10.1371/journal.pone.0339341 (PMC12962825; doi:10.1371/journal.pone.0339341)
Supplement: S2 File — Fig 2A_wound pictures-1. (ZIP) [file pone.0339341.s007.zip]

Archive with 13 entries (12 files):
- fig 2A_wound pictures-1/
- fig 2A_wound pictures-1/db+ estrogen_day 0.JPG
- fig 2A_wound pictures-1/db+ estrogen_day 10.JPG
- fig 2A_wound pictures-1/db+ estrogen_day 12.JPG
- fig 2A_wound pictures-1/db+ estrogen_day 14.JPG
- fig 2A_wound pictures-1/db+ estrogen_day 3.JPG
- fig 2A_wound pictures-1/db+ estrogen_day 7.JPG
- fig 2A_wound pictures-1/db+_day 0.JPG
- fig 2A_wound pictures-1/db+_day 10.JPG
- fig 2A_wound pictures-1/db+_day 12.JPG
- fig 2A_wound pictures-1/db+_day 14.JPG
- fig 2A_wound pictures-1/db+_day 3.JPG
- fig 2A_wound pictures-1/db+_day 7.JPG
