# Supplementary material for: The evaluation of the effect of estrogen administration on cutaneous wound healing in Staphylococcus aureus-infected diabetic and nondiabetic mice
Source: PLoS One. 2025 Dec 30;20(12):e0339341. doi: 10.1371/journal.pone.0339341 (PMC12962825; doi:10.1371/journal.pone.0339341)
Supplement: S4 File — Fig 3B_wound images-1. (ZIP) [file pone.0339341.s009.zip]

Archive with 5 entries (4 files):
- fig 3B_wound images-1/
- fig 3B_wound images-1/db+ estrogen_day 14.tif
- fig 3B_wound images-1/db+ estrogen_day 7.tif
- fig 3B_wound images-1/db+_day 14.tif
- fig 3B_wound images-1/db+_day 7.tif
