# Supplementary material for: The evaluation of the effect of estrogen administration on cutaneous wound healing in Staphylococcus aureus-infected diabetic and nondiabetic mice
Source: PLoS One. 2025 Dec 30;20(12):e0339341. doi: 10.1371/journal.pone.0339341 (PMC12962825; doi:10.1371/journal.pone.0339341)
Supplement: S12 File — S4 Fig_uterus. (ZIP) [file pone.0339341.s017.zip]

Archive with 5 entries (4 files):
- S4 fig_uterus pictures/
- S4 fig_uterus pictures/db+ estrogen.JPG
- S4 fig_uterus pictures/db+.JPG
- S4 fig_uterus pictures/dbdb estrogen.JPG
- S4 fig_uterus pictures/dbdb.JPG
